# Supplementary material for: Increased Response to Immune Checkpoint Inhibitors with Dietary Methionine Restriction in a Colorectal Cancer Model
Source: Cancers (Basel). 2023 Sep 7;15(18):4467. doi: 10.3390/cancers15184467 (PMC10526448; doi:10.3390/cancers15184467)
Supplement: Supplementary file 1 [file cancers-15-04467-s001.zip]

Archive with 6 entries (6 files):
- cancers-2585368-supplementary/SuppFig1_RU.521.jpg
- cancers-2585368-supplementary/SuppFig2_MC38.jpg
- cancers-2585368-supplementary/SuppFig3_tumors.jpg
- cancers-2585368-supplementary/SuppFig4_blood.jpg
- cancers-2585368-supplementary/Table_S1primers.pdf
- cancers-2585368-supplementary/Table_S2diets.pdf
